# Supplementary material for: Age mosaic of gut epithelial cells prevents aging
Source: Nat Commun. 2025 Jul 22;16:6734. doi: 10.1038/s41467-025-62043-y (PMC12284232; doi:10.1038/s41467-025-62043-y)
Supplement: Supplementary file 4 — Source Data [file 41467_2025_62043_MOESM4_ESM.xlsx]

## Sheet: Figure 1a
Figure 1a	survivla curve
Myo1Ats>UAS-Reaper
UT		EI
days	deaths event	days	deaths event
45	1	58	1
49	1	63	1
52	1	63	1
58	1	63	1
58	1	65	1
61	1	65	1
63	1	65	1
63	1	68	1
63	1	68	1
65	1	68	1
68	1	71	1
68	1	71	1
68	1	71	1
71	1	71	1
71	1	73	1
71	1	73	1
71	1	73	1
73	1	77	1
73	1	77	1
73	1	77	1
73	1	77	1
73	1	77	1
73	1	80	1
73	1	80	1
73	1	80	1
76	1	80	1
76	1	80	1
76	1	80	1
79	1	80	1
79	1	80	1
79	1	82	1
79	1	82	1
79	1	82	1
79	1	86	1
79	1	86	1
79	1	86	1
79	1	86	1
79	1	86	1
79	1	86	1
79	1	88	1
79	1	88	1
82	1	88	1
82	1	88	1
82	1	88	1
82	1	88	1
82	1	88	1
82	1	88	1
85	1	88	1
85	1	88	1
85	1	91	1
85	1	91	1
85	1	91	1
85	1	91	1
88	1	94	1
88	1	94	1
88	1	94	1
88	1	94	1
88	1	94	1
88	1	94	1
88	1	94	1
88	1	94	1
88	1	97	1
88	1	97	1
91	1	97	1
91	1	97	1
91	1	97	1
91	1	97	1
91	1	97	1
91	1	97	1
94	1	97	1
94	1	97	1
94	1	101	1
94	1	101	1
94	1	101	1
94	1	101	1
94	1	103	1
94	1	103	1
94	1	103	1
94	1	103	1
94	1	103	1
96	1	105	1
96	1	105	1
96	1	108	1
96	1	108	1
96	1	108	1
96	1	108	1
96	1	108	1
96	1	108	1
96	1	108	1
96	1	108	1
96	1	108	1
98	1	108	1
98	1	111	1
100	1	111	1
100	1	111	1
100	1	111	1
100	1	111	1
100	1	111	1
100	1	111	1
100	1	111	1
100	1	111	1
103	1	111	1
103	1	111	1
103	1	111	1
103	1	111	1
105	1	115	1
105	1	115	1
105	1	115	1
105	1	115	1
105	1	115	1
105	1	115	1
105	1	115	1
105	1	115	1
108	1	115	1
108	1	118	1
108	1	118	1
108	1	118	1
108	1	118	1
108	1	118	1
108	1	118	1
108	1	118	1
108	1	120	1
108	1	120	1
108	1	122	1
108	1	122	1
108	1	122	1
108	1	122	1
111	1	124	1
111	1	124	1
111	1	124	1
111	1	124	1
111	1	124	1
111	1	124	1
111	1	126	1
111	1	126	1
111	1	126	1
111	1	128	1
114	1	128	1
114	1	128	1
114	1	130	1
114	1	130	1
114	1	130	1
114	1	130	1
114	1	132	1
117	1	132	1
117	1	132	1
117	1	132	1
117	1	132	1
117	1	132	1
117	1	132	1
117	1	132	1
117	1	132	1
117	1	134	1
117	1	134	1
117	1	134	1
117	1	134	1
117	1	134	1
117	1	136	1
117	1	136	1
117	1	136	1
120	1	136	1
120	1	138	1
122	1	138	1
122	1	138	1
122	1	140	1
122	1	140	1
122	1	140	1
122	1	142	1
122	1	142	1
122	1	142	1
122	1	142	1
122	1	144	1
122	1	144	1
122	1	144	1
122	1	144	1
122	1	146	1
122	1	147	1
122	1	147	1
124	1	149	1
124	1	149	1
124	1	152	1
124	1	155	1
124	1	158	1
126	1
130	1
130	1
130	1
132	1
132	1
132	1
132	1
134	1
136	1
136	1
136	1
138	1
138	1
138	1
[truncated: 1 more columns]

## Sheet: Figure 1b
	Figure 1b
	Myo1Ats>UAS-Reaper
%smurf flies	UT			EI
days
50	0	0	0	0	0
100	0.15	0.166667	0.142857	0.05	0.045455	0.075
120	0.25	0.214286	0.2	0.085714	0.137931	0.12

## Sheet: Figure 1c
Figure 1c
%smurf flies	esg>UAS-GFP
	UT				EI
days
20	0	0	0	0	0	0
35	24	29.1667	31.8182	30.4348	9.0909	11.5385	16.6667

## Sheet: Figure 1e
Figure 1e
N55e11	%gut				n(numbers of midguts)
Tumor events	0	1	2-3	>3
UT	15.493	29.577	26.761	28.169	68
EI	52	22	22	4	60

## Sheet: Figure 1f
Figure 1f
	Myo1Ats>UAS-Reaper	PH3+ Cell /midgut
	days														n(numbers of midguts)
UT	4	5	0	8	6	4	7	1	0	0					9
	5	0	6	3	4	2	8	1	1	0	1				10
	6	11	0	2	3	4	5	1	0	10	4				10
	8	10	2	3	4	7	1	0	0	0	3				10
	12	0	44	49	0	0	0	0	4	0					9
	20	0	0	0	1	0	2	0	10	1	0	1	0		12
	30	0	0	0	0	0	0	0	1	3	2	0	7		12
	40	10	2	0	3	1	0	0	4	5	14	0			11
	45	14	57	49	0	53	44	59	23	10					9
	55	51	68	11	29	82	77	79	0	59					9
	60	39	47	63	57	66	55	69	52	47	50				10
	65	79	66	56	11	60	49	57	31	70					9
	Myo1Ats>UAS-Reaper	PH3+ Cell /midgut
	days														n(numbers of midguts)
EI	4	6	0	9	6	4	0	4	1	1					9
	5	39	29	41	51	33	25	44	33						8
	6	25	29	30	47	33	49	29	30						8
	8	54	11	10	9	3	49	10							7
	12	54	0	29	0	0	0	0	0	0	0	0			11
	20	0	1	5	10	1	1	0	5						8
	30	2	0	8	5	4	2	0	2	0	0				10
	40	1	4	5	3	0	0	0	0	0	0	0	1		12
	45	35	1	2	0	6	2	0	0	0					9
	55	0	2	1	0	0	22	2	2	0					9
	60	0	20	3	0	19	5	0	4	8					9
	65	27	28	0	8	0	4	0	1	0	6	34	1	18	13

## Sheet: Figure 1g
Figure 1g
	esgts>UAS-Hepact	PH3+ Cell /midgut
	days													n(numbers of midguts)
UT	4	2	1	3	0	0	1	0	0	0	0			10
	5	0	0	0	2	1	2	1	0					8
	10	4	0	4	7	0	0	3	0					8
	16	0	2	0	0	0	0	1	0					8
	27	0	2	2	3	8	2	4	1					8
	31	0	2	0	0	0	2	2	0					8
	35	0	1	0	0	0	0	0	2	0				9
	40	5	0	0	0	1	1	1	1	1				9
	48	0	0	35	0	0	3	1	1	14				9
	56	0	1	2	10	20	30	19						7
	60	0	31	1	30	35	0	33	0	40				9
	65	46	7	20	58	53	47	51	24	49	20	38	45	12
	75	48	8	40	44	35	46	41	29	21	33			10
	esgts>UAS-Hepact	PH3+ Cell /midgut
	days													n(numbers of midguts)
EI	4	0	2	1	0	0	1	2	1	1	0			10
	5	9	10	4	6	4	16	11	1					8
	10	41	63	48	46	23	54	57	49					8
	16	13	12	9	19	22	15	14	12					8
	27	11	12	9	8	13	20	17						7
	31	5	1	5	8	2	1	19	1	0				9
	35	1	0	0	5	9	2	8	1	0				9
	40	0	0	0	2	3	0	7	3	0				9
	48	12	15	6	0	8	0	0	4					8
	56	1	0	2	0	1	3	0	0	0				9
	60	1	1	12	1	0	0	0	2	0	1			10
	65	1	0	0	2	0	0	1	0	2	1			10
	75	0	0	0	1	2	0	0	1	0	4			10

## Sheet: Figure 1h
Figure 1h
	esgts>UAS-Hoptuml	PH3+ Cell /midgut
	days															n(numbers of midguts)
UT	4	6	5	9	6	1	2	0	1	1	3	1				11
	5	2	9	6	3	8	4	7	6							8
	10	12	1	3	0	1	3	2	12	5						9
	16	0	0	0	1	0	1	1	3							8
	26	2	0	0	0	2	0	1	4	0						9
	40	1	0	2	3	1	10	6	5	2						9
	45	5	6	13	9	4	5	10	4	7						9
	53	9	0	13	4	0	3	4	2	1						9
	60	0	0	0	1	2	0	0	1	24						9
	66	23	5	13	12	15	31	6	10	29	33					10
	70	59	55	12	49	19	37	27	37	37						9
	75	49	50	61	34	51	48	46	38	57	34	49	57			12
	esgts>UAS-Hoptuml	PH3+ Cell /midgut
	days															n(numbers of midguts)
EI	4	1	4	2	6	4	8									6
	5	57	43	53	49	62	58	57	49	63	34	19	27			12
	10	0	12	3	0	7	22	17	10	5	7					10
	16	3	2	0	1	14	0	1	4							8
	26	5	2	3	1	10	0	1	0	0	8					10
	40	6	9	1	0	0	3	2	0							8
	45	8	3	3	4	9	6	2	2	2	3					10
	53	0	0	2	4	2	0	1	0	0						9
	60	1	0	3	1	0	7	0	1	1	0	5				11
	66	2	11	3	5	13	2	5	1	4	7					10
	70	4	9	9	0	10	13	0	1	2	4					10
	75	12	2	1	0	11	0	1	5	10	5	11	0	2	3	14

## Sheet: Figure 1j
Figure 1j
	esg>UAS-GFP	PH3+ Cell /midgut
	days																n(numbers of midguts)
UT	4	0	0	1	0	0	0	1	0	1	0	0	0	0			13
	5	0	0	1	0	0	0	1	1	2	0	1	0	4			13
	8	4	1	5	3	3	2	1	1	2	1	0	0	2	3		14
	16	3	0	0	12	2	2	0	0	0	0	0	0	1	2	0	15
	20	31	11	42	34	3	3	28	41	1	0	33	25	10			13
	26	0	24	0	29	0	22	28	10	5	38	20	28	19	37	41	15
	esg>UAS-GFP	PH3+ Cell /midgut
	days																n(numbers of midguts)
EI	4	0	0	0	0	0	0	1	0	0	0	0	0	1	0	0	15
	5	13	19	24	10	18	24	23	25	16	26	21	19				12
	8	0	1	2	5	4	6	2	1	3	6	4	3	2	3	1	5
	16	0	4	0	0	1	0	0	1	0	2	0	0				12
	20	9	1	0	3	0	0	9	2	2	0	0	0	0	0	1	15
	26	13	0	0	0	2	0	0	1	0	1	0	2	6	1		14

## Sheet: Figure 1k
Figure 1k
	esg>UAS-GFP			PH3+ Cell /midgut
	days										n(numbers of midguts)
UT	4	4	7	8	0	4	1	1	1		8
	6	2	1	5	6	1	2	10			7
	10	11	12	9	5	0	1	1			7
	17	10	9	5	12	11	2	3			7
	21	24	29	18	30	24	39	21			7
	25	36	41	39	49	28	36	20	30		8
	30	61	51	49	38	45	39	44			7
	esg>UAS-GFP			PH3+ Cell /midgut
	days										n(numbers of midguts)
EI	4	1	8	8	0	9	2	1			7
	6	20	19	31	28	36	34	18			7
	10	4	11	9	8	12	10	0			7
	17	10	2	3	0	4	5	8	0		8
	21	6	1	0	0	1	8	4	0	1	9
	25	2	1	11	0	6	4	5	0	9	9
	30	1	11	0	4	9	5	6			7

## Sheet: Figure 3b-d
	Figure 3b			Figure 3c			Figure 3d
	upd3-lacZ intensity in ECs			10XSTAT-GFP intensity in ISCs			Vn-LacZ intensity in VM
	UT	EI		UT	EI		UT	EI
	30.838	23.498		150.62	49.908		171.445	38.03
	25.304	19.813		134.863	35.356		99.166	31.975
	18.479	22.423		101.305	43.477		77.925	26.155
	19.581	13.966		121.535	40.518		52.488	25.779
	21.059	4.54		153.266	42.026		107.001	25.811
	17.831	3.604		130.854	40.927		77.942	20.794
	23.465	4.006		174.199	52.099		113.156	18.618
	10.289	3.505		140.22	60.721		121.05	28.413
	26.01	3.533		123.47	45.756		64.837	29.368
	12.269	3.101		119.427	44.53		70.18	39.698
	14.746	3.364		113.013	45.471		54.317	27.2521
	17.453	2.583		120.326	61.069		102.58	33.723
	14.863	3.341		144.47	55.342		166.352	32.492
	10.892	3.452		130.977	53.037		110.35	26.695
	25.681	3.326		128.586	52.038		77.054	23.896
	15.171	3.445		103.809	47.443		93.451	20.419
	17.143	3.205		113.319	53.122		81.039	34.87
	17.356	3.518		119.617	52.821		90.173	29.346
	21.045	3.887		131.977	48.058		74.311	15.478
	17.329	4.045		132.505	56.562		97.873	18.381
	18.132	5.946		115.248	53.542		92.05	14.251
	19.985	4.556		157.591	54.47		99.509	20.956
	26.611	21.511		145.908	31.031		121.702	7.693
	21.58	3.806		185.194	47.942		130.824	25.269
	12.541	5.546		132.572	58.165		122.173	23.487
	17.898	4.948		159.742	29.108		87.554	33.611
	15.405	4.424		133.886	47.692		84.692	35.877
	12.439	5.746		149.071	50.918		106.965	48.258
	9.344	3.518		165.742	30.534		84.357	34.01
	28.454	3.89		142.475	52.351		125.527	19.095
	17.898	5.541		157.091	49.762		80.471	17.28
	18.502	4.932		122.914	58.548		88.732	15.095
	25.356	4.424		153.748	53.523		98.096	14.236
	30.147	5.746		179.315	27.457		91.556	17.235
	15.349	3.428		124.238	28.564		84.357	18.147
	18.364	3.89		137.802	55.324		125.527	22.561
	20.148	4.9		149.219	44.398		80.471	14.369
	22.134	4.513		139.101	41.235		83.145	17.354
	26.369	13.53		186.22	45.369		100.213	19.364
	24.365	7.563		143.259	47.251		99.1234	16.327
	27.123	5.556		181.87	40.258		88.369	25.364
	15.354	5.477		185.972	43.854		94.321	27.149
	17.382	4.362		143.233	29.654		96.3214	30.184
	14.279	5.147		155.369	27.451		99	24.198
	16.321	3.647		177.354	29.397		94	18.345
	18.465	2.699		140.236	24.561		111	17.346
	19.324	3.987		155.321	28.354		123	16.321
	22.461	4.598		149.321	29.324		140.1	28.347
	24.456	5.647		145.621	50.341		132.1	50.369
	23.4561	6.549		170.964	49.21			36.456
	24.661	7.891		166.327	48.354			41.361
	28.6412	8.945			52.364			39.462
	21.3641	2.459						55.634
	25.974	9.654						59.6412
	24.6345	5.637						58.634
	21.365	5.556
	26.149	5.477
	28.465	6.3481
	19.648	4.6589
	23.617	3.6942
	24.6541	4.9875
	25.976	5.6481
		3.6942

[truncated: 61 more sheets: Figure 3e-g, Figure 3k, Figure 4e, Figure 4f, Figure 4g, Figure 5e, Figure 5f, Figure 5h, Figure 5i, Figure 5j, Figure 6c, Figure 6f, Figure 6h, Figure 6i, Figure 6l, Figure 6n, Figure 6o, Figure 6p, Figure 7b, Figure 7d …]
